# Supplementary material for: Heat stress induces specific methylation, transcriptomic and metabolic pattern in dairy cows and their female progeny
Source: Sci Rep. 2025 May 16;15:17021. doi: 10.1038/s41598-025-01082-3 (PMC12084553; doi:10.1038/s41598-025-01082-3)
Supplement: Supplementary file 4 — Supplementary Information 4. [file 41598_2025_1082_MOESM4_ESM.xlsx]

## Sheet: Dam-directHS
Gene	Transcript	Chr	Start	End	Strand	pvalue	qvalue	MethDiff	Gene name	Category
ENSBTAG00000049383	ENSBTAT00000072462	1	60798088	60800287	-	2.49604e-35	2.74399e-34	6.84394	LSAMP	gene
ENSBTAG00000049383	ENSBTAT00000066671	1	60798152	60800351	-	7.91764e-28	6.64265e-27	5.94541	LSAMP	gene
ENSBTAG00000051923	ENSBTAT00000086569	2	30485563	30487762	+	0.00148142	0.00122992	5.57107	ENSBTAG00000051923	lnc_RNA
ENSBTAG00000014402	ENSBTAT00000019150	4	112848270	112850469	+	1.80003e-20	9.40759e-20	5.07669	GIMAP8	gene
ENSBTAG00000051425	ENSBTAT00000073667	21	351046	353245	+	2.10713e-09	4.04681e-09	5.38257	ENSBTAG00000051425	gene
ENSBTAG00000033545	ENSBTAT00000009756	27	7163176	7165375	+	1.606e-79	6.40008e-78	-15.1263	EBD	gene

## Sheet: Calf-indirectMHS
Gene	Transcript	Chr	Start	End	Strand	pvalue	qvalue	MethDiff	Gene name	Category
ENSBTAG00000018508	ENSBTAT00000085953	1	136310799	136312998	-	3.07212e-115	2.64558e-114	-8.07834	TMEM108	gene
ENSBTAG00000051923	ENSBTAT00000086569	2	30485563	30487762	+	0.323129	0.0863446	-5.65119	ENSBTAG00000051923	lnc_RNA
ENSBTAG00000050185	ENSBTAT00000072864	2	54988884	54991083	+	0.0265321	0.00846232	-8.55311	ENSBTAG00000050185	gene
ENSBTAG00000001297	ENSBTAT00000001711	2	127617034	127619233	+	1.22802e-58	4.3897e-58	-5.96385	ENSBTAG00000001297	gene
ENSBTAG00000038263	ENSBTAT00000070107	3	12082467	12084666	-	3.63032e-12	2.91433e-12	-10.3974	ENSBTAG00000038263	gene
ENSBTAG00000038263	ENSBTAT00000055787	3	12082563	12084762	-	2.43387e-11	1.8593e-11	-11.3137	ENSBTAG00000038263	gene
ENSBTAG00000053540	ENSBTAT00000083141	3	17041175	17043374	-	2.95649e-16	2.9636e-16	-5.23001	ENSBTAG00000053540	gene
ENSBTAG00000048757	ENSBTAT00000071292	3	21303827	21306026	+	1.03534e-68	4.26412e-68	-7.20214	U1-201	snRNA
ENSBTAG00000044941	ENSBTAT00000062374	4	90931006	90933205	-	5.06363e-11	3.80686e-11	-6.18838	ENSBTAG00000044941	snoRNA
ENSBTAG00000052008	ENSBTAT00000064293	4	105610950	105613149	+	0.0312879	0.00983024	-8.28704	ENSBTAG00000052008	gene
ENSBTAG00000053452	ENSBTAT00000078747	4	113011512	113013711	-	8.83906e-76	4.1865e-75	-7.09247	ENSBTAG00000053452	gene
ENSBTAG00000030940	ENSBTAT00000014926	4	113120309	113122508	-	0.00185874	0.000687787	-6.10302	GIMAP7	gene
ENSBTAG00000038415	ENSBTAT00000042805	5	107165494	107167693	-	1.31435e-61	4.78864e-61	-7.12433	SLC6A12	gene
ENSBTAG00000048967	ENSBTAT00000075555	5	107167884	107170083	-	8.10684e-30	1.29065e-29	-5.29648	ENSBTAG00000048967	lnc_RNA
ENSBTAG00000007901	ENSBTAT00000075720	7	17599034	17601233	-	1.03725e-34	2.04699e-34	-8.07457	ADGRE1	gene
ENSBTAG00000007901	ENSBTAT00000010390	7	17633297	17635496	-	5.50715e-138	6.9557e-137	-10.8712	ADGRE1	gene
ENSBTAG00000052596	ENSBTAT00000072056	14	9226419	9228618	+	0.00027988	0.000115774	-6.844	ENSBTAG00000052596	lnc_RNA
ENSBTAG00000049356	ENSBTAT00000081073	14	13817730	13819929	+	1.55068e-12	1.2942e-12	-5.5953	ENSBTAG00000049356	lnc_RNA
ENSBTAG00000039688	ENSBTAT00000046321	17	51469783	51471982	-	6.7479e-306	2.1307e-304	-7.61254	RFLNA	gene
ENSBTAG00000001189	ENSBTAT00000083678	17	68625838	68628037	-	2.08412e-44	5.64067e-44	6.05069	AP1B1	gene
ENSBTAG00000052425	ENSBTAT00000070898	18	52027841	52030040	+	4.62663e-08	2.66424e-08	-6.70995	ENSBTAG00000052425	gene
ENSBTAG00000026263	ENSBTAT00000080509	18	52097337	52099536	+	9.71406e-38	2.11537e-37	-5.13016	ZNF45	gene
ENSBTAG00000026263	ENSBTAT00000043746	18	52100404	52102603	+	1.71215e-91	9.26786e-91	-5.70498	ZNF45	gene
ENSBTAG00000048075	ENSBTAT00000064678	18	52391131	52393330	+	7.01355e-17	7.34115e-17	-6.10274	IGSF23	gene
ENSBTAG00000016997	ENSBTAT00000081728	18	56280528	56282727	+	1.70758e-51	5.21789e-51	-6.13285	ENSBTAG00000016997	gene
ENSBTAG00000043953	ENSBTAT00000061114	18	56571070	56573269	+	6.89576e-84	3.43798e-83	-5.14728	SPIB	gene
ENSBTAG00000002257	ENSBTAT00000002912	18	57000420	57002619	-	3.56556e-05	1.60074e-05	-5.03174	KLK11	gene
ENSBTAG00000004611	ENSBTAT00000006050	18	57083751	57085950	-	9.89397e-38	2.13007e-37	-6.72889	ENSBTAG00000004611	gene
ENSBTAG00000037710	ENSBTAT00000057355	18	57230772	57232971	-	0.00482199	0.00170121	-8.6426	ENSBTAG00000037710	gene
ENSBTAG00000046864	ENSBTAT00000063982	18	58128183	58130382	+	3.7722e-05	1.68951e-05	-6.51494	ENSBTAG00000046864	gene
ENSBTAG00000018162	ENSBTAT00000031787	18	58154154	58156353	+	8.68493e-14	7.76131e-14	-5.973	ENSBTAG00000018162	gene
ENSBTAG00000048980	ENSBTAT00000071668	19	14443403	14445602	+	0.222316	0.0616672	-5.92158	ENSBTAG00000048980	gene
ENSBTAG00000020316	ENSBTAT00000027078	19	14751683	14753882	-	1.06959e-30	1.80928e-30	-6.59096	AP2B1	gene
ENSBTAG00000039206	ENSBTAT00000066055	19	14778282	14780481	+	3.08939e-15	2.95606e-15	-6.55699	SLFN14	gene
ENSBTAG00000017512	ENSBTAT00000065483	19	45975177	45977376	+	3.34629e-10	2.38335e-10	-5.67263	MAPT	gene
ENSBTAG00000021916	ENSBTAT00000057007	19	46283322	46285521	+	4.68919e-31	8.07625e-31	-6.14628	MYL4	gene
ENSBTAG00000049003	ENSBTAT00000082784	21	2058216	2060415	+	0.00286527	0.00104192	-5.20696	ENSBTAG00000049003	lnc_RNA
ENSBTAG00000037421	ENSBTAT00000057407	23	28686467	28688666	-	8.80978e-33	1.66189e-32	-6.95061	ENSBTAG00000037421	gene
ENSBTAG00000017227	ENSBTAT00000022884	23	29121929	29124128	-	3.44714e-12	2.77905e-12	-5.53181	OR2I1P	gene
ENSBTAG00000045586	ENSBTAT00000063307	23	29150031	29152230	-	1.1485e-23	1.67376e-23	-7.38968	OR10C1	gene
ENSBTAG00000053570	ENSBTAT00000078325	25	36382	38581	+	0.230355	0.0636177	-5.92104	ENSBTAG00000053570	pseudogene
ENSBTAG00000001734	ENSBTAT00000002270	29	37135409	37137608	+	1.84062e-46	5.12814e-46	-6.14027	MS4A10	gene
