# Supplementary material for: Heat stress induces specific methylation, transcriptomic and metabolic pattern in dairy cows and their female progeny
Source: Sci Rep. 2025 May 16;15:17021. doi: 10.1038/s41598-025-01082-3 (PMC12084553; doi:10.1038/s41598-025-01082-3)
Supplement: Supplementary file 5 — Supplementary Information 5. [file 41598_2025_1082_MOESM5_ESM.xlsx]

## Sheet: GO_dam
GOID	Description	#refenece genes	#detected genes	False discovery rate
GO:0061844	Antimicrobial humoral immune response mediated by antimicrobial peptide	23	3	0.0408
GO:0019730	Antimicrobial humoral response	32	3	0.0453
GO:0071621	Granulocyte chemotaxis	38	3	0.0478
GO:1990266	Neutrophil migration	41	3	0.0402
GO:0097530	Granulocyte migration	43	3	0.0398
GO:0070098	Chemokine-mediated signaling pathway	44	3	0.0398
GO:0060326	Cell chemotaxis	100	4	0.0393
GO:0032496	Response to lipopolysaccharide	116	4	0.047
GO:0002237	Response to molecule of bacterial origin	124	4	0.0422
GO:0009617	Response to bacterium	239	5	0.0431

## Sheet: GO_calf
GOID	Description	#refenece genes	#detected genes	False discovery rate
GO:0007173	Epidermal growth factor receptor signaling pathway	18	4	0.00136
GO:1902041	Regulation of extrinsic apoptotic signaling pathway via death domain receptors	21	4	0.00217
GO:0009648	Photoperiodism	17	3	0.0218
GO:0043153	Entrainment of circadian clock by photoperiod	17	3	0.0217
GO:0035335	Peptidyl-tyrosine dephosphorylation	17	3	0.0215
GO:0038127	Erbb signaling pathway	23	4	0.00308
GO:0061844	Antimicrobial humoral immune response mediated by antimicrobial peptide	23	4	0.00305
GO:0045600	Positive regulation of fat cell differentiation	24	4	0.00356
GO:0001706	Endoderm formation	18	3	0.0254
GO:0019730	Antimicrobial humoral response	33	5	0.000776
GO:0009649	Entrainment of circadian clock	20	3	0.0327
GO:0030593	Neutrophil chemotaxis	38	5	0.00143
GO:2001238	Positive regulation of extrinsic apoptotic signaling pathway	23	3	0.0471
GO:0032715	Negative regulation of interleukin-6 production	23	3	0.0468
GO:0048661	Positive regulation of smooth muscle cell proliferation	23	3	0.0465
GO:0071621	Granulocyte chemotaxis	39	5	0.00158
GO:1990266	Neutrophil migration	42	5	0.00206
GO:1990869	Cellular response to chemokine	52	6	0.0005
GO:1990868	Response to chemokine	52	6	0.000492
GO:0097530	Granulocyte migration	44	5	0.00247
GO:0097529	Myeloid leukocyte migration	54	6	0.000606
GO:0071219	Cellular response to molecule of bacterial origin	91	10	1.58e-06
GO:0048660	Regulation of smooth muscle cell proliferation	37	4	0.0155
GO:0050852	T cell receptor signaling pathway	47	5	0.00332
GO:0071222	Cellular response to lipopolysaccharide	86	9	1.06e-05
GO:0002237	Response to molecule of bacterial origin	129	12	3.16e-07
GO:0071216	Cellular response to biotic stimulus	109	10	6.26e-06
GO:0032496	Response to lipopolysaccharide	120	11	1.51e-06
GO:0045444	Fat cell differentiation	44	4	0.0266
GO:0060326	Cell chemotaxis	101	9	3.35e-05
GO:0070098	Chemokine-mediated signaling pathway	45	4	0.0282
GO:0008016	Regulation of heart contraction	47	4	0.0326
GO:0030595	Leukocyte chemotaxis	59	5	0.00884
GO:0050851	Antigen receptor-mediated signaling pathway	71	6	0.00206
GO:0042752	Regulation of circadian rhythm	50	4	0.0409
GO:0043409	Negative regulation of mapk cascade	63	5	0.0111
GO:0006959	Humoral immune response	65	5	0.0127
GO:0045598	Regulation of fat cell differentiation	52	4	0.0455
GO:1903034	Regulation of response to wounding	53	4	0.0473
GO:0009410	Response to xenobiotic stimulus	70	5	0.0166
GO:0002695	Negative regulation of leukocyte activation	85	6	0.00518
GO:0009617	Response to bacterium	244	16	9.27e-08
GO:0050866	Negative regulation of cell activation	94	6	0.00848
GO:0033993	Response to lipid	253	16	1.14e-07
GO:0006935	Chemotaxis	144	9	0.000342
GO:0042330	Taxis	144	9	0.000335
GO:0040011	Locomotion	149	9	0.000421
GO:0002429	Immune response-activating cell surface receptor signaling pathway	100	6	0.011
GO:0070372	Regulation of erk1 and erk2 cascade	101	6	0.0114
GO:0071396	Cellular response to lipid	186	11	6.41e-05
GO:0050900	Leukocyte migration	104	6	0.0131
GO:0002768	Immune response-regulating cell surface receptor signaling pathway	112	6	0.018
GO:0001818	Negative regulation of cytokine production	126	6	0.03
GO:0019221	Cytokine-mediated signaling pathway	190	9	0.00192
GO:0007169	Transmembrane receptor protein tyrosine kinase signaling pathway	170	8	0.00514
GO:1901652	Response to peptide	149	7	0.013
GO:0006954	Inflammatory response	193	9	0.00206
GO:0009991	Response to extracellular stimulus	152	7	0.0144
GO:0032102	Negative regulation of response to external stimulus	155	7	0.0158
GO:1902532	Negative regulation of intracellular signal transduction	273	12	0.000266
GO:0002683	Negative regulation of immune system process	232	10	0.00153
GO:0002757	Immune response-activating signaling pathway	141	6	0.0486
GO:0071345	Cellular response to cytokine stimulus	335	14	8.34e-05
GO:1901701	Cellular response to oxygen-containing compound	403	16	2.9e-05
GO:0016477	Cell migration	395	15	9.28e-05
GO:0007167	Enzyme-linked receptor protein signaling pathway	240	9	0.00909
GO:0008284	Positive regulation of cell population proliferation	295	11	0.00196
GO:0034097	Response to cytokine	377	14	0.000242
GO:0045596	Negative regulation of cell differentiation	218	8	0.0212
GO:0008285	Negative regulation of cell population proliferation	223	8	0.0237
GO:0002694	Regulation of leukocyte activation	279	10	0.00574
GO:0001817	Regulation of cytokine production	348	12	0.00177
GO:0048871	Multicellular organismal-level homeostasis	234	8	0.0309
GO:0048870	Cell motility	441	15	0.000274
GO:0043408	Regulation of mapk cascade	266	9	0.0167
GO:0030155	Regulation of cell adhesion	328	11	0.00447
GO:0051241	Negative regulation of multicellular organismal process	391	13	0.00122
GO:0050865	Regulation of cell activation	301	10	0.00972
GO:0032101	Regulation of response to external stimulus	472	15	0.000503
GO:0002831	Regulation of response to biotic stimulus	253	8	0.047
GO:0042325	Regulation of phosphorylation	354	11	0.00828
GO:0048646	Anatomical structure formation involved in morphogenesis	322	10	0.0151
GO:0051093	Negative regulation of developmental process	290	9	0.0277
GO:0050778	Positive regulation of immune response	332	10	0.0183
GO:0030334	Regulation of cell migration	378	11	0.0131
GO:0060284	Regulation of cell development	314	9	0.0456
GO:0010243	Response to organonitrogen compound	352	10	0.0266
GO:0001932	Regulation of protein phosphorylation	319	9	0.0485
GO:0019220	Regulation of phosphate metabolic process	426	12	0.0094
GO:0051174	Regulation of phosphorus metabolic process	427	12	0.00953
GO:2000145	Regulation of cell motility	394	11	0.0171
GO:0040012	Regulation of locomotion	400	11	0.019
GO:0002684	Positive regulation of immune system process	491	13	0.00894
GO:2000026	Regulation of multicellular organismal development	498	13	0.00988
GO:0050776	Regulation of immune response	478	12	0.0219

## Sheet: GSEA_calf
ID	Description	Set size	Enrichment score	Normalized enrichment score	pvalue	p.adjust	qvalue	Rank	Leading_edge	Core enrichment
GO:0043604	amide biosynthetic process	252	-0.528066	-2.26529	3.41488e-13	7.39322e-10	6.16117e-10	1497	tags=39%, list=13%, signal=35%	513958/509469/535290/514674/286811/533892/509115/515238/515226/783955/618702/767908/281556/516004/510615/518321/338063/517402/615556/768042/509163/514209/768224/516063/613561/511082/404140/786454/614102/508221/404142/327682/504320/532842/282277/506657/505097/513622/525059/508115/515543/787914/614343/504876/614639/509502/404137/615431/534317/507168/540129/282847/511051/514740/510058/515321/535668/…
GO:0043043	peptide biosynthetic process	235	-0.533348	-2.23608	1.10944e-12	1.20097e-09	1.00083e-09	1497	tags=40%, list=13%, signal=35%	513958/509469/535290/514674/286811/533892/509115/515238/515226/783955/618702/767908/281556/516004/510615/518321/338063/615556/768042/509163/768224/516063/613561/404140/786454/614102/508221/404142/327682/504320/532842/282277/506657/513622/525059/508115/515543/787914/614343/504876/614639/509502/404137/615431/534317/507168/540129/282847/511051/514740/510058/515321/535668/506305/506297/615199/515990/…
GO:0006412	translation	229	-0.532383	-2.23496	1.90726e-12	1.37641e-09	1.14704e-09	1497	tags=40%, list=13%, signal=35%	513958/509469/535290/514674/286811/533892/509115/515238/515226/783955/618702/767908/281556/516004/510615/518321/338063/615556/768042/509163/768224/516063/613561/404140/786454/614102/508221/404142/327682/504320/532842/282277/506657/513622/508115/515543/787914/614343/504876/614639/509502/404137/615431/534317/507168/540129/282847/511051/514740/510058/535668/506305/506297/615199/515990/514569/534352/…
GO:0043603	cellular amide metabolic process	306	-0.473001	-2.05437	4.14137e-11	2.24152e-08	1.86798e-08	1756	tags=38%, list=16%, signal=33%	505981/505507/100336710/513156/540278/505233/510957/509896/618791/521401/539832/513958/509469/535290/514674/286811/533892/509115/515238/515226/783955/618702/767908/281556/516004/510615/507597/518321/338063/517402/505792/615556/768042/509163/514209/768224/516063/613561/511082/404140/786454/614102/508221/404142/327682/504320/532842/282277/504545/506657/505097/513622/525059/508115/281542/515543/7879…
GO:0006518	peptide metabolic process	257	-0.492647	-2.11829	1.9582e-10	8.47899e-08	7.06599e-08	1497	tags=37%, list=13%, signal=32%	513958/509469/535290/514674/286811/533892/509115/515238/515226/783955/618702/767908/281556/516004/510615/518321/338063/615556/768042/509163/768224/516063/613561/404140/786454/614102/508221/404142/327682/504320/532842/282277/506657/513622/525059/508115/515543/787914/614343/504876/614639/509502/404137/615431/534317/507168/540129/282847/511051/514740/510058/515321/535668/506305/506297/615199/515990/…
GO:0034645	cellular macromolecule biosynthetic process	306	-0.452463	-1.96517	1.67477e-09	6.04313e-07	5.03606e-07	1497	tags=33%, list=13%, signal=29%	513958/509469/504583/535290/514674/286811/533892/509115/515238/515226/783955/618702/767908/281556/516004/506085/510615/518321/338063/513049/618055/615556/768042/509163/768224/516063/613561/404140/786454/614102/508221/404142/327682/504320/532842/282277/506657/513622/508115/515543/787914/614343/504876/614639/509502/404137/615431/534317/282121/507168/540129/282847/511051/514740/510058/509680/535668/…
GO:1901566	organonitrogen compound biosynthetic process	430	-0.408172	-1.84174	4.84874e-09	1.49964e-06	1.24973e-06	1497	tags=31%, list=13%, signal=28%	513958/509469/504583/535290/514674/286811/533892/509115/618084/515238/515226/783955/618702/767908/281556/282690/516004/506085/510615/518321/338063/517402/513049/505103/618055/615556/768042/533630/509163/282089/514209/515770/282710/768224/516063/613561/317706/511082/404140/280712/786454/539672/614102/508221/404142/327682/504320/532842/511969/282277/506657/505097/513622/525059/508115/510324/515543/…
GO:0006259	DNA metabolic process	210	-0.475118	-1.96995	3.93919e-08	1.06604e-05	8.88391e-06	1610	tags=42%, list=14%, signal=37%	786629/529507/511077/538445/617899/510499/507507/521540/507991/523714/525698/286764/540737/513536/533499/524787/514355/768244/618186/281119/508039/281729/510757/511380/509631/282691/505314/505102/513523/614063/515602/540139/534579/506294/530409/614852/530411/513650/618099/282089/617628/511790/540739/504523/511048/537402/493640/511281/533115/504535/281630/510324/281542/613732/532916/281990/512466/…
GO:0051276	chromosome organization	104	-0.547729	-2.04997	9.76092e-07	0.000234804	0.000195675	1551	tags=47%, list=14%, signal=41%	529507/511077/507507/521540/767819/326601/524787/540457/514355/768244/618186/281119/512651/509631/515158/282691/515602/505284/768014/613636/506294/614852/414925/511048/533115/767858/281542/613732/512466/517812/507226/520891/515499/513277/767978/533842/281302/514213/506970/539924/505356/509625/777693/540161/514749/613647/616799/360192/508043
GO:0022613	ribonucleoprotein complex biogenesis	116	-0.534506	-2.04857	1.45205e-06	0.000314368	0.00026198	1699	tags=38%, list=15%, signal=33%	504381/532204/523474/505324/514674/286811/515226/783955/540191/518321/509725/282052/613957/614553/514202/540466/518501/509932/615240/531493/508115/515543/506277/404137/404165/513868/515594/508005/508788/514932/100125879/514569/528209/360191/530464/512320/767925/286868/615638/523047/507833/282877/525263/518046
GO:0051240	positive regulation of multicellular organismal process	193	0.602804	1.88586	2.80545e-06	0.000552164	0.000460148	379	tags=12%, list=3%, signal=12%	281250/281246/280846/281052/282713/407125/282023/535344/282170/509493/507095/281814/281536/541175/515397/512254/540287/614292/281572/281048/286852/282382/529761
GO:0001817	regulation of cytokine production	119	0.6572	1.98226	4.62138e-06	0.000833774	0.000694828	379	tags=13%, list=3%, signal=12%	281250/281246/280846/281052/407125/282305/535344/282170/281814/281536/281875/614292/281534/281048/529761
GO:0006954	inflammatory response	119	0.655623	1.9775	5.60289e-06	0.000933096	0.000777599	644	tags=13%, list=6%, signal=13%	281250/281246/282713/280794/282023/282305/535344/282170/281814/281536/541175/515397/281534/515034/281276/282854
GO:0042221	response to chemical	495	0.490362	1.6165	9.76361e-06	0.00150987	0.00125826	939	tags=12%, list=8%, signal=11%	403090/281250/281246/281530/414347/280846/281052/286836/540245/407125/282023/528390/535344/282170/509493/281790/281814/281536/281848/541175/515397/415113/512254/540287/514246/537703/614292/281534/281572/281048/286852/767928/282382/534742/508055/281546/282146/515034/286770/282147/507476/281276/317724/280955/282257/282306/514167/407231/523885/512330/533608/404121/281662/539357/282646/282132/281057/…
GO:0006396	RNA processing	219	-0.421383	-1.74355	1.32175e-05	0.00190772	0.00158981	1699	tags=30%, list=15%, signal=26%	504381/505816/532204/615692/523474/505324/781788/507066/515824/514674/534894/504506/787681/783955/767855/540191/528744/618296/518321/509943/534645/505131/614194/509725/504523/541013/282052/493640/614553/507410/514202/518501/615240/531493/281542/404137/529231/507084/513868/515594/539955/282421/508005/508312/508788/514932/100125879/513428/514569/534228/531382/513526/528209/360191/767937/613634/5304…
GO:0001816	cytokine production	121	0.651094	1.96074	2.07491e-05	0.00280761	0.00233973	379	tags=12%, list=3%, signal=12%	281250/281246/280846/281052/407125/282305/535344/282170/281814/281536/281875/614292/281534/281048/529761
GO:0031347	regulation of defense response	132	0.632188	1.91351	2.25638e-05	0.00287356	0.00239469	573	tags=12%, list=5%, signal=12%	281246/280846/282713/282023/282305/535344/282170/281536/541175/512254/614292/281534/281048/508055/515034/281276
GO:0006952	defense response	262	0.541119	1.73951	4.26437e-05	0.00512908	0.00427434	644	tags=9%, list=6%, signal=9%	403090/281250/281246/280846/282713/280794/282023/282305/535344/282170/281814/281536/541175/515397/512254/614292/281534/281048/508055/515034/281276/280955/282257/282854
GO:0032543	mitochondrial translation	47	-0.640185	-2.07661	5.40244e-05	0.00615594	0.00513007	3175	tags=70%, list=28%, signal=51%	508928/527467/516934/513438/513260/539773/533011/534606/509768/618357/281923/510824/538772/618791/539832/509469/535290/509115/516004/518321/338063/768042/614102/504320/282277/513622/508115/614343/509502/615431/514740/507197/515228
GO:0140053	mitochondrial gene expression	55	-0.619042	-2.09631	6.33227e-05	0.00685468	0.00571237	3175	tags=69%, list=28%, signal=50%	508928/527467/516934/513438/513260/539773/533011/534606/509768/399560/618357/281809/281923/510824/538772/534204/618791/539832/509469/535290/509115/516874/767855/516004/518321/338063/768042/614102/504320/282277/513622/508115/614343/509502/615431/514740/507197/515228
GO:0006260	DNA replication	66	-0.569699	-1.99267	7.33932e-05	0.00756649	0.00630556	1450	tags=39%, list=13%, signal=35%	505102/513523/614063/515602/614852/540739/504523/537402/511281/504535/510324/281542/613732/532916/517812/515499/510678/281302/506970/539924/613730/512427/514749/616799/615553/526129
GO:0002237	response to molecule of bacterial origin	49	0.755657	2.01952	9.63401e-05	0.00948075	0.00790081	603	tags=29%, list=5%, signal=27%	281246/280846/281052/535344/282170/281536/541175/512254/614292/281534/281048/515034/280955/282257
GO:0033108	mitochondrial respiratory chain complex assembly	56	-0.611995	-2.08318	0.000119417	0.0109502	0.00912535	3178	tags=73%, list=28%, signal=53%	539713/404188/327690/327710/618451/513260/287027/338065/616632/338064/515452/618777/513889/523017/338079/326346/338060/327706/768048/539832/513552/338084/327670/327660/615979/338073/617441/404161/100125923/327665/281742/327673/327701/338046/282289/327702/530597/338057/327714/287327/784051
GO:0000375	RNA splicing, via transesterification reactions	72	-0.543027	-1.92239	0.000131503	0.0109502	0.00912535	1699	tags=39%, list=15%, signal=33%	504381/615692/507066/534894/504506/787681/540191/518321/541013/493640/614553/514202/615240/531493/513868/515594/508312/508788/514932/534228/531382/513526/767937/613634/574400/613630/614759/525263
GO:0000377	RNA splicing, via transesterification reactions with bulged adenosine as nucleophile	72	-0.543027	-1.92239	0.000131503	0.0109502	0.00912535	1699	tags=39%, list=15%, signal=33%	504381/615692/507066/534894/504506/787681/540191/518321/541013/493640/614553/514202/615240/531493/513868/515594/508312/508788/514932/534228/531382/513526/767937/613634/574400/613630/614759/525263
GO:0000398	mRNA splicing, via spliceosome	72	-0.543027	-1.92239	0.000131503	0.0109502	0.00912535	1699	tags=39%, list=15%, signal=33%	504381/615692/507066/534894/504506/787681/540191/518321/541013/493640/614553/514202/615240/531493/513868/515594/508312/508788/514932/534228/531382/513526/767937/613634/574400/613630/614759/525263
GO:0006974	cellular response to DNA damage stimulus	181	-0.403521	-1.63893	0.000143649	0.0111743	0.00931213	2662	tags=41%, list=24%, signal=32%	540564/539431/513471/337890/615510/615129/521650/534964/529507/511077/538445/519328/507507/525698/286764/540737/533499/506176/524787/540206/768244/280750/614047/508039/281729/523039/514997/510757/511380/509631/508412/282691/781788/505314/505102/540191/506294/506085/614852/530411/513650/618099/617628/511790/511048/493640/533115/504535/281630/281542/613732/532916/281990/512466/281762/100125238/5154…
GO:0051239	regulation of multicellular organismal process	347	0.492236	1.60129	0.000145783	0.0111743	0.00931213	777	tags=11%, list=7%, signal=11%	281250/281246/280846/281052/282713/540245/407125/282023/282305/535344/282170/509493/507095/281814/281536/535814/541175/540738/515397/512254/540287/281875/537703/614292/281534/281572/281048/286852/282382/529761/282146/507476/281276/282306/614408/282466/281374/407231/407159
GO:0009605	response to external stimulus	389	0.482594	1.57425	0.000149679	0.0111743	0.00931213	792	tags=9%, list=7%, signal=9%	403090/281246/280846/281052/282713/286836/540245/282023/528390/282305/535344/506945/282170/509493/281536/541175/515397/415113/512254/540287/614292/281534/281572/281048/508055/505025/515034/281276/280955/282257/282306/614408/280851/281795/523885
GO:0009617	response to bacterium	75	0.681703	1.92593	0.000192213	0.0134239	0.0111869	603	tags=19%, list=5%, signal=18%	281246/280846/281052/535344/282170/281536/541175/512254/614292/281534/281048/515034/280955/282257
GO:0032101	regulation of response to external stimulus	174	0.569381	1.76595	0.000188917	0.0134239	0.0111869	573	tags=10%, list=5%, signal=9%	281246/280846/282713/282023/282305/535344/282170/509493/281536/541175/540287/614292/281534/281048/508055/515034/281276
GO:0090329	regulation of DNA-templated DNA replication	18	-0.795933	-2.11396	0.000203057	0.0137381	0.0114487	758	tags=50%, list=7%, signal=47%	515602/510324/517812/515499/281302/506970/539924/616799/526129
GO:0006261	DNA-templated DNA replication	37	-0.669148	-2.11544	0.00023721	0.0155624	0.012969	1450	tags=41%, list=13%, signal=35%	505102/515602/504523/510324/613732/532916/517812/515499/281302/506970/539924/613730/514749/616799/526129
GO:0007155	cell adhesion	157	0.564463	1.73733	0.000258603	0.0164669	0.0137228	1675	tags=22%, list=15%, signal=19%	281530/281983/281052/282713/281839/535344/282662/535814/541175/515397/281875/317655/537703/281572/286852/282032/526848/282854/282466/282132/281873/281877/785911/538829/533232/541050/281614/534407/539003/281781/533562/538602/338066/511711/281913
GO:0033993	response to lipid	93	0.640336	1.87631	0.00027647	0.0171017	0.0142517	603	tags=17%, list=5%, signal=16%	281246/280846/281052/535344/282170/281790/281536/541175/512254/614292/281048/282382/515034/281276/280955/282257
GO:0022900	electron transport chain	41	-0.618321	-1.97557	0.000305131	0.0183503	0.0152923	2395	tags=54%, list=21%, signal=42%	515452/281061/615757/338079/540225/617210/535119/338084/338063/327660/338073/100125923/327665/100300550/338046/505159/327702/281091/327688/511268/287327/281570
GO:0051250	negative regulation of lymphocyte activation	12	0.903614	1.90216	0.000322377	0.0188634	0.0157199	54	tags=25%, list=0%, signal=25%	281246/282305/535344
GO:0071824	protein-DNA complex subunit organization	30	-0.690091	-2.08541	0.000398501	0.0201652	0.0168047	1752	tags=50%, list=16%, signal=42%	511236/282691/505284/513028/618099/512789/540739/281542/613732/504876/539496/510678/509212/510538/514749
GO:0032611	interleukin-1 beta production	17	0.882512	1.99417	0.000406911	0.0201652	0.0168047	113	tags=29%, list=1%, signal=29%	281052/407125/535344/282170/281536
GO:0032651	regulation of interleukin-1 beta production	17	0.882512	1.99417	0.000406911	0.0201652	0.0168047	113	tags=29%, list=1%, signal=29%	281052/407125/535344/282170/281536
GO:0002698	negative regulation of immune effector process	14	0.896019	1.9512	0.000409824	0.0201652	0.0168047	141	tags=29%, list=1%, signal=28%	281246/282305/535344/541175
GO:0071216	cellular response to biotic stimulus	44	0.743513	1.94545	0.000371794	0.0201652	0.0168047	596	tags=25%, list=5%, signal=24%	280846/281052/535344/282170/281536/415113/512254/281534/281048/515034/280955
GO:0042254	ribosome biogenesis	72	-0.526111	-1.8625	0.000364346	0.0201652	0.0168047	1647	tags=40%, list=15%, signal=35%	532204/523474/505324/286811/783955/518321/509725/282052/613957/540466/518501/509932/508115/506277/404137/404165/508005/100125879/514569/528209/360191/530464/512320/286868/615638/523047/507833/282877/518046
GO:2000026	regulation of multicellular organismal development	149	0.580333	1.78242	0.000380124	0.0201652	0.0168047	573	tags=13%, list=5%, signal=12%	281250/280846/282713/282023/282305/535344/282170/507095/535814/541175/515397/512254/537703/281572/286852/282382/282146/507476/281276
GO:0065004	protein-DNA complex assembly	27	-0.699646	-2.0363	0.000432471	0.020735	0.0172796	1752	tags=52%, list=16%, signal=44%	511236/282691/505284/513028/618099/512789/540739/281542/613732/539496/510678/509212/510538/514749
GO:0006119	oxidative phosphorylation	38	-0.630578	-2.00165	0.000457823	0.020735	0.0172796	2448	tags=63%, list=22%, signal=50%	338081/515452/505694/281061/615757/338079/540225/100270792/534204/338063/327660/282710/327665/533115/100300550/510324/338046/327702/281091/507197/327688/511268/287327/281570
GO:0032731	positive regulation of interleukin-1 beta production	14	0.894662	1.94825	0.000459714	0.020735	0.0172796	113	tags=29%, list=1%, signal=28%	281052/407125/282170/281536
GO:1901700	response to oxygen-containing compound	209	0.529328	1.66925	0.000458654	0.020735	0.0172796	660	tags=13%, list=6%, signal=13%	280846/281052/540245/407125/528390/535344/282170/281790/281814/281536/281848/541175/515397/512254/514246/537703/614292/281048/286852/282382/534742/282146/515034/281276/317724/280955/282257/282306
GO:0001568	blood vessel development	92	0.63766	1.8618	0.000470629	0.0207941	0.0173289	660	tags=20%, list=6%, signal=19%	281250/280794/407125/528390/535344/515397/512254/539417/281875/514246/537703/281572/282382/282146/282032/507476/281276/282306
GO:0000387	spliceosomal snRNP assembly	16	-0.79732	-2.01498	0.000499563	0.0207991	0.017333	908	tags=56%, list=8%, signal=52%	614553/514202/615240/531493/513868/515594/508788/514932/525263
GO:0050727	regulation of inflammatory response	61	0.688508	1.89249	0.000498636	0.0207991	0.017333	141	tags=10%, list=1%, signal=10%	281246/282713/282023/282305/282170/541175
GO:0001819	positive regulation of cytokine production	91	0.636346	1.85215	0.00049351	0.0207991	0.017333	379	tags=11%, list=3%, signal=11%	281250/281246/281052/407125/282170/281814/281536/614292/281048/529761
GO:0018205	peptidyl-lysine modification	61	-0.550339	-1.89085	0.000520313	0.0212543	0.0177123	1357	tags=39%, list=12%, signal=35%	508872/536936/100125307/534170/783374/505512/286807/783955/510184/511048/493640/540194/526538/281816/540599/507347/510678/509212/532483/511268/523047/507833/327693/614557
GO:0071219	cellular response to molecule of bacterial origin	37	0.768143	1.9501	0.000552617	0.0221558	0.0184636	596	tags=27%, list=5%, signal=26%	280846/281052/535344/282170/281536/512254/281534/281048/515034/280955
GO:1902105	regulation of leukocyte differentiation	46	0.744846	1.97638	0.00058848	0.0222424	0.0185358	306	tags=15%, list=3%, signal=15%	280846/282713/282305/535344/282170/541175/286852
GO:0032640	tumor necrosis factor production	21	0.835769	1.95051	0.000606143	0.0222424	0.0185358	292	tags=19%, list=3%, signal=19%	280846/535344/282170/281048
GO:0032680	regulation of tumor necrosis factor production	21	0.835769	1.95051	0.000606143	0.0222424	0.0185358	292	tags=19%, list=3%, signal=19%	280846/535344/282170/281048
GO:0071706	tumor necrosis factor superfamily cytokine production	21	0.835769	1.95051	0.000606143	0.0222424	0.0185358	292	tags=19%, list=3%, signal=19%	280846/535344/282170/281048
GO:1903555	regulation of tumor necrosis factor superfamily cytokine production	21	0.835769	1.95051	0.000606143	0.0222424	0.0185358	292	tags=19%, list=3%, signal=19%	280846/535344/282170/281048
GO:0006275	regulation of DNA replication	30	-0.677243	-2.04659	0.000732474	0.0262552	0.0218799	1340	tags=47%, list=12%, signal=41%	618186/281729/515602/614852/510324/281542/517812/515499/510678/281302/506970/539924/616799/526129
GO:0042773	ATP synthesis coupled electron transport	25	-0.693175	-2.001	0.000800391	0.0262552	0.0218799	2395	tags=64%, list=21%, signal=50%	515452/281061/615757/338079/540225/338063/327660/327665/100300550/338046/327702/281091/327688/511268/287327/281570
GO:0042775	mitochondrial ATP synthesis coupled electron transport	25	-0.693175	-2.001	0.000800391	0.0262552	0.0218799	2395	tags=64%, list=21%, signal=50%	515452/281061/615757/338079/540225/338063/327660/327665/100300550/338046/327702/281091/327688/511268/287327/281570
GO:0001659	temperature homeostasis	23	0.826567	1.95461	0.000780116	0.0262552	0.0218799	27	tags=9%, list=0%, signal=9%	281250/407125
GO:1902106	negative regulation of leukocyte differentiation	15	0.873047	1.92524	0.000792569	0.0262552	0.0218799	62	tags=27%, list=1%, signal=27%	280846/282305/535344/282170
GO:0002521	leukocyte differentiation	85	0.623135	1.79916	0.000769622	0.0262552	0.0218799	306	tags=11%, list=3%, signal=10%	280846/282713/282305/535344/282170/541175/540287/514246/286852
GO:0010033	response to organic substance	364	0.470292	1.53241	0.000785159	0.0262552	0.0218799	939	tags=12%, list=8%, signal=11%	281246/281530/280846/281052/540245/407125/282023/528390/535344/282170/281790/281536/281848/541175/515397/415113/512254/514246/537703/614292/281534/281048/286852/282382/534742/508055/281546/282146/515034/286770/281276/317724/280955/282257/282306/514167/407231/404121/281662/539357/282646/282132/281057/517544
GO:0001944	vasculature development	95	0.625972	1.8275	0.000834986	0.0269813	0.0224849	660	tags=19%, list=6%, signal=18%	281250/280794/407125/528390/535344/515397/512254/539417/281875/514246/537703/281572/282382/282146/282032/507476/281276/282306
GO:0022904	respiratory electron transport chain	31	-0.642721	-1.95924	0.000919905	0.0292881	0.0244074	1195	tags=55%, list=11%, signal=49%	515452/281061/615757/338079/540225/338063/327660/100125923/327665/100300550/338046/327702/281091/327688/511268/287327/281570
GO:0010257	NADH dehydrogenase complex assembly	40	-0.604739	-1.92479	0.000985612	0.0296368	0.0246979	2142	tags=72%, list=19%, signal=59%	539713/404188/327690/327710/287027/338065/338064/523017/338079/326346/338060/327706/513552/338084/327670/327660/338073/404161/327665/281742/327673/327701/338046/282289/327702/530597/338057/327714/287327
GO:0032981	mitochondrial respiratory chain complex I assembly	40	-0.604739	-1.92479	0.000985612	0.0296368	0.0246979	2142	tags=72%, list=19%, signal=59%	539713/404188/327690/327710/287027/338065/338064/523017/338079/326346/338060/327706/513552/338084/327670/327660/338073/404161/327665/281742/327673/327701/338046/282289/327702/530597/338057/327714/287327
GO:1903706	regulation of hemopoiesis	62	0.678994	1.87351	0.000962879	0.0296368	0.0246979	306	tags=13%, list=3%, signal=13%	280846/282713/282305/535344/282170/541175/512254/286852
GO:0046209	nitric oxide metabolic process	10	0.899635	1.84155	0.000956601	0.0296368	0.0246979	440	tags=30%, list=4%, signal=29%	281246/535344/282146
GO:0006281	DNA repair	129	-0.428365	-1.63928	0.00100781	0.029889	0.0249081	1729	tags=30%, list=15%, signal=26%	508039/281729/510757/511380/509631/282691/505314/505102/506294/614852/530411/513650/618099/511790/511048/493640/533115/504535/281630/281542/613732/532916/281990/512466/281762/100125238/515499/540228/513868/281991/533842/616091/326588/510793/511268/614028/509625/514749/508043
GO:0007059	chromosome segregation	74	-0.519071	-1.85112	0.0010402	0.0300272	0.0250233	1551	tags=35%, list=14%, signal=30%	768244/618186/527321/512651/515158/615087/768014/613636/506294/414925/767858/613732/512466/507226/100125238/513277/767978/505297/528378/505356/777693/512478/540161/613647/615847/360192
GO:0060284	regulation of cell development	88	0.626785	1.82934	0.00103653	0.0300272	0.0250233	306	tags=11%, list=3%, signal=11%	280846/282713/282023/282305/535344/282170/535814/541175/512254/286852
GO:0009607	response to biotic stimulus	240	0.492087	1.56882	0.00108217	0.0308277	0.0256904	603	tags=8%, list=5%, signal=8%	403090/281246/280846/281052/282305/535344/282170/281536/541175/515397/415113/512254/614292/281534/281048/508055/515034/280955/282257
GO:0019646	aerobic electron transport chain	23	-0.713652	-2.01333	0.00112688	0.0310727	0.0258945	1195	tags=65%, list=11%, signal=58%	515452/615757/338079/540225/338063/327660/327665/100300550/338046/327702/281091/327688/511268/287327/281570
GO:1903707	negative regulation of hemopoiesis	16	0.869709	1.9505	0.00113383	0.0310727	0.0258945	62	tags=25%, list=1%, signal=25%	280846/282305/535344/282170
GO:0022618	ribonucleoprotein complex assembly	49	-0.580552	-1.89577	0.00112183	0.0310727	0.0258945	2098	tags=39%, list=19%, signal=32%	282011/767931/616791/504381/514674/515226/540191/614553/514202/509932/615240/531493/515543/513868/515594/508788/514932/767925/525263
GO:0098813	nuclear chromosome segregation	54	-0.539972	-1.8083	0.00133438	0.0361116	0.0300938	2039	tags=41%, list=18%, signal=34%	540457/768244/618186/527321/512651/515158/768014/613636/506294/414925/767858/613732/512466/507226/513277/767978/505356/777693/512478/540161/613647/360192
GO:0080134	regulation of response to stress	252	0.500464	1.59874	0.00136309	0.0364333	0.0303618	573	tags=10%, list=5%, signal=9%	281246/280846/282713/282023/282305/535344/282170/281536/281848/541175/415113/512254/537703/614292/281534/281048/768210/508055/532622/282146/515034/539035/512977/281276
GO:0051094	positive regulation of developmental process	139	0.557727	1.69384	0.00145304	0.0383637	0.0319705	311	tags=9%, list=3%, signal=9%	281250/280846/282713/282023/535344/507095/541175/515397/512254/514246/281572/286852/282382
GO:2001057	reactive nitrogen species metabolic process	11	0.894684	1.8701	0.00147505	0.0384757	0.0320639	440	tags=27%, list=4%, signal=26%	281246/535344/282146
GO:0035239	tube morphogenesis	101	0.586896	1.72835	0.00173308	0.0446682	0.0372244	877	tags=19%, list=8%, signal=18%	281250/280794/528390/535344/515397/512254/539417/514246/537703/281572/282382/505025/282146/282032/507476/281276/282306/539596/534041
GO:0008380	RNA splicing	108	-0.456301	-1.72073	0.00176955	0.0450714	0.0375604	1484	tags=30%, list=13%, signal=26%	507066/534894/504506/787681/540191/518321/534645/504523/541013/493640/614553/514202/615240/531493/529231/513868/515594/539955/282421/508312/508788/514932/513428/534228/531382/513526/767937/613634/574400/613630/614759/525263
GO:0051249	regulation of lymphocyte activation	67	0.653823	1.82489	0.00185903	0.0468	0.0390009	306	tags=13%, list=3%, signal=13%	281246/282713/282305/535344/541175/512254/540287/614292/286852
GO:0006397	mRNA processing	122	-0.414857	-1.59799	0.0018841	0.0468859	0.0390725	1484	tags=27%, list=13%, signal=24%	507066/534894/504506/787681/767855/540191/528744/518321/534645/504523/541013/493640/614553/514202/615240/531493/529231/513868/515594/282421/508312/508788/514932/513428/534228/531382/513526/767937/613634/574400/613630/614759/525263
GO:0016570	histone modification	81	-0.463006	-1.67008	0.00193981	0.0471874	0.0393238	1377	tags=30%, list=12%, signal=26%	513326/506999/534273/528744/404183/530409/281066/530411/510184/511048/540194/514202/505401/281542/540228/540599/510678/509212/532483/511268/574400/523047/507833/360192
GO:0072359	circulatory system development	131	0.55065	1.66434	0.00192436	0.0471874	0.0393238	924	tags=18%, list=8%, signal=16%	281250/280794/407125/528390/535344/515397/512254/539417/281875/514246/537703/281572/282382/282146/282032/507476/281276/286797/282306/407231/539596/534041/282132
GO:0120254	olefinic compound metabolic process	19	0.831417	1.90965	0.00203052	0.0477834	0.0398205	34	tags=11%, list=0%, signal=11%	407125/282023
GO:0002695	negative regulation of leukocyte activation	15	0.853848	1.88291	0.00202349	0.0477834	0.0398205	573	tags=27%, list=5%, signal=25%	281246/282305/535344/281276
GO:0045944	positive regulation of transcription by RNA polymerase II	128	0.570297	1.7247	0.00202714	0.0477834	0.0398205	1596	tags=23%, list=14%, signal=20%	281250/540245/407125/528390/535344/509493/281814/512254/515219/514246/537703/614292/767928/508055/516375/282466/407231/534041/538486/281598/281577/281597/504512/539003/281010/280961/282527/281073/287023
GO:0002697	regulation of immune effector process	54	0.682672	1.84581	0.00214291	0.0498859	0.0415726	141	tags=9%, list=1%, signal=9%	281246/282713/282305/535344/541175
GO:0050918	positive chemotaxis	17	0.849209	1.91891	0.00216865	0.0499481	0.0416244	281	tags=24%, list=3%, signal=23%	403090/286836/282170/281572
