# Supplementary material for: Heat stress induces specific methylation, transcriptomic and metabolic pattern in dairy cows and their female progeny
Source: Sci Rep. 2025 May 16;15:17021. doi: 10.1038/s41598-025-01082-3 (PMC12084553; doi:10.1038/s41598-025-01082-3)
Supplement: Supplementary file 6 — Supplementary Information 6. [file 41598_2025_1082_MOESM6_ESM.xlsx]

## Sheet: Tabelle1
Omics	Feature	Correlated features
Gene	NFATC1	TG.16.0_33.2.;TG.17.0_32.1.;TG.18.0_32.2.;TG.18.1_36.6.;TG.18.2_30.0.;TG.18.2_33.1.
	DOP1A	HexCer.d18.1.23.0.;TG.16.0_33.2.;TG.17.0_32.1.;TG.18.0_32.2.;TG.18.1_36.6.;TG.18.2_30.0.;TG.18.2_33.1.;TG.20.3_34.0.
	ATG14	HexCer.d18.1.23.0.;TG.16.0_33.2.;TG.17.0_32.1.;TG.17.1_34.2.;TG.18.0_32.2.;TG.18.1_36.6.;TG.18.2_30.0.;TG.18.2_33.1.;TG.20.3_34.0.
	C11H2orf49	TG.16.0_33.2.;TG.17.0_32.1.;TG.18.0_32.2.
	SCYL3	HexCer.d18.1.23.0.;TG.16.0_33.2.;TG.17.0_32.1.;TG.18.0_32.2.;TG.18.1_36.6.;TG.18.2_30.0.;TG.18.2_33.1.;TG.20.3_34.0.
	RSRP1	TG.16.0_33.2.;TG.17.0_32.1.;TG.18.0_32.2.;TG.18.1_36.6.;TG.18.2_30.0.;TG.18.2_33.1.;TG.20.3_34.0.
	GCC2	TG.16.0_33.2.;TG.17.0_32.1.;TG.18.0_32.2.;TG.18.1_36.6.;TG.18.2_30.0.;TG.18.2_33.1.
	AXIN1	TG.16.0_33.2.;TG.17.0_32.1.;TG.18.0_32.2.;TG.18.1_36.6.;TG.18.2_30.0.;TG.18.2_33.1.;TG.20.3_34.0.
	MIS12	TG.18.2_30.0.
	MAT2A	HexCer.d18.1.23.0.;TG.16.0_33.2.;TG.17.0_32.1.;TG.17.1_34.2.;TG.18.0_32.2.;TG.18.1_36.6.;TG.18.2_30.0.;TG.18.2_33.1.;TG.20.3_34.0.
	OMG	PC.ae.C30.1;TG.18.1_36.1.
	ILRUN	HexCer.d18.1.23.0.;TG.16.0_33.2.;TG.17.0_32.1.;TG.18.0_32.2.;TG.18.1_36.6.;TG.18.2_30.0.;TG.18.2_33.1.;TG.20.3_34.0.
	RAB2B	TG.16.0_33.2.;TG.17.0_32.1.;TG.18.0_32.2.;TG.18.2_30.0.
	ENSBTAG00000049339	TG.16.0_33.2.;TG.17.0_32.1.;TG.18.0_32.2.;TG.18.2_30.0.
	ENSBTAG00000052980	TG.16.0_33.2.;TG.17.0_32.1.;TG.18.0_32.2.;TG.18.1_36.6.;TG.18.2_30.0.;TG.18.2_33.1.;TG.20.3_34.0.
Metabolite	HexCer.d18.1.23.0.	ATG14;C11H2orf49;RSRP1;AXIN1;MIS12;MAT2A;ENSBTAG00000049339;ENSBTAG00000052980
	PC.ae.C30.1	NFATC1;ATG14;C11H2orf49;RSRP1;AXIN1;MIS12;MAT2A;OMG;ILRUN;ENSBTAG00000049339;ENSBTAG00000052980
	TG.16.0_33.2.	NFATC1;ATG14;C11H2orf49;SCYL3;RSRP1;AXIN1;MIS12;MAT2A;OMG;ILRUN;ENSBTAG00000049339;ENSBTAG00000052980
	TG.17.0_32.1.	ATG14;C11H2orf49;RSRP1;ENSBTAG00000049339;ENSBTAG00000052980
	TG.17.1_34.2.	NFATC1;ATG14;C11H2orf49;RSRP1;AXIN1;MIS12;MAT2A;OMG;ILRUN;ENSBTAG00000049339;ENSBTAG00000052980
	TG.18.0_32.2.	ATG14;C11H2orf49;RSRP1;AXIN1;MIS12;MAT2A;OMG;ENSBTAG00000049339;ENSBTAG00000052980
	TG.18.1_36.1.	ATG14;C11H2orf49;RSRP1;AXIN1;MIS12;MAT2A;ENSBTAG00000049339;ENSBTAG00000052980
	TG.18.1_36.6.	ATG14;C11H2orf49;RSRP1;AXIN1;MIS12;MAT2A;OMG;ENSBTAG00000049339;ENSBTAG00000052980
	TG.18.2_30.0.	MIS12
	TG.18.2_33.1.	NFATC1;ATG14;C11H2orf49;SCYL3;RSRP1;AXIN1;MIS12;MAT2A;OMG;ILRUN;ENSBTAG00000049339;ENSBTAG00000052980
	TG.20.3_34.0.	DOP1A;GCC2;RAB2B
