# Supplementary material for: Heat stress induces specific methylation, transcriptomic and metabolic pattern in dairy cows and their female progeny
Source: Sci Rep. 2025 May 16;15:17021. doi: 10.1038/s41598-025-01082-3 (PMC12084553; doi:10.1038/s41598-025-01082-3)
Supplement: Supplementary file 7 — Supplementary Information 7. [file 41598_2025_1082_MOESM7_ESM.xlsx]

## Sheet: Tabelle1
Supplementary table S4: List of Metabolites: MxP® Quant 500 Kit
(Biocrates Life Sciences AG, Innsbruck, Austria), Version: 2_02/2019
Alkaloids (1)
Trigonelline
Amine Oxides (1)
Trimethylamine N-oxide
Amino Acids (20)
Alanine	Leucine
Arginine	Lysine
Asparagine	Methionine
Aspartate	Phenylalanine
Cysteine	Proline
Glutamate	Serine
Glutamine	Threonine
Glycine	Tryptophan
Histidine	Tyrosine
Isoleucine	Valine
Amino Acid Related (30)
ɑ-Aminoadipic acid	cis-4-Hydroxyproline
ɑ-Aminobutyric acid	trans-4-Hydroxyproline
Acetylornithine	Kynurenine
Asymmetric dimethylarginine	Methionine sulfoxide
Anserine	1-Methylhistidine
5-Aminovaleric acid	3-Methylhistidine
β-Aminobutyric acid	Nitrotyrosine
Betaine	Ornithine
Carnosine	Phenylacetylglycine
Citrulline	Phenylalanine betaine
Creatinine	Proline betaine
Cystine	Sarcosine
Dihydroxyphenylalanine	Symmetric dimethylarginine
Homoarginine	Taurine
Homocysteine	Tryptophan betaine
Bile Acids (14)
Cholic acid	Glycolithocholic acid sulfate
Chenodeoxycholic acid	Gglycoursodeoxycholic acid
Deoxycholic acid	Taurocholic acid
Glycocholic acid	Taurochenodeoxycholic acid
Glycodeoxycholic acid	Taurodeoxycholic acid
Glycochenodeoxycholic acid	Taurolithocholic acid
Glycolithocholic acid	Tauromurocholic acid
Biogenic Amines (9)
β-Alanine	Putrescine
γ- Aminobutyric acid	Serotonine
Dopamine	Spermidine
Histamine	Spermine
Phenylethylamine
Carbohydrates and Related (1)
Hexoses (including glucose)
Carboxylic Acids (7)
Aconitic acid	3-Hydroxyglutaric acid
Dodecanedioic acid	Lactic acid
Tetradecanedioic acid	Succinic acid
Hipputric acid
Cresols (1)
p-Cresol sulfate
Fatty Acids (12)
Lauric acid	Eicosenoic acid
Myristic acid	Eicosadienoic acid
Palmitic acid	Eicosatrienoic acid
Stearic acid	Arachidonic acid
Octadecenoic acid	Eicosapentaenoic acid
Octadecadienoic acid	Docosahexaenoid acid
Hormones and Related (4)
Abscisic acid	Cortisone
Cortisol	Dehydroepiandrosterone sulfate
Indoles and Derivatives (4)
Indole	3-Indolepropionic acid
3-Indoleacetic acid	Indoxyl sulfate
Nucleobases and Related (2)
Hypoxanthine	Xanthine
Vitamins and Cofactors (1)
Choline
Acylcarnitines (40)
Carnitine	Decenoylcarnitine
Acetylcarnitine	Decadienoylcarnitine
Propionylcarnitine	Dodecanoylcarnitine
Malonylcarnitine	Dodecanediocylcarnitine
Hydroxypropionylcarnitine	Dodecenoylcarnitine
Propenoylcarnitine	Tetradecanoylcarnitine
Butrylcarnitine	Tetradecenoylcarnitine
Butenylcarnitine	Hydroxytetradecedienoylcarnitine
Valerylcarnitine	Tetradecadienoylcarnitine
Glutarylcarnitine	Hydrocytetradecadienoylcarnitine
Methylglutarylcarnitine	Hexadecanoylcarnitine
Hydroxyvalerylcarnitine	Hydroxyhexadecanoylcarnitine
Tiglylcarnitine	Hexadecenoylcarnitine
Glutaconylcarnitin	Hydroxyhexadecenoylcarnitine
Hexanoylcarnitine	Hexadecadienoylcarnitine
Hexenoylcarnitine	Hydrocxyhexadecadienoylcarnitine
Pimeloylcarnitine	Octadecanoylcarnitine
Octanoylcarnitine	Octadecenoylcarnitine
Nonaylcarnitine	Hydroxyoctadecenoylcarnitine
Decanoylcarnitine	Octadecadienylcarnitine
Lysophosphatidylcholines (14)
lysoPC a C14:0	lysoPC a C20:3
lysoPC a C16:0	lysoPC a C20:4
lysoPC a C16:1	lysoPC a C24:0
lysoPC a C17:0	lysoPC a C26:0
lysoPC a C18:0	lysoPC a C26:1
lysoPC a C18:1	lysoPC a C28:0
lysoPC a C18:2	lysoPC a C28:1
Phosphatidylcholines (76)
PC aa C24:0	PC ae C30:0
PC aa C26:0	PC ae C30:1
PC aa C28:1	PC ae C30:2
PC aa C30:0	PC ae C32:1
PC aa C30:2	PC ae C32:2
PC aa C32:0	PC ae C34:0
PC aa C32:1	PC ae C34:1
PC aa C32:2	PC ae C34:2
PC aa C32:3	PC ae C34:3
PC aa C34:1	PC ae C36:0
PC aa C34:2	PC ae C36:1
PC aa C34:3	PC ae C36:2
PC aa C34:4	PC ae C36:3
PC aa C36:0	PC ae C36:4
PC aa C36:1	PC ae C36:5
PC aa C36:2	PC ae C38:0
PC aa C36:3	PC ae C38:1
PC aa C36:4	PC ae C38:2
PC aa C36:5	PC ae C38:3
PC aa C36:6	PC ae C38:4
PC aa C38:0	PC ae C38:5
PC aa C38:1	PC ae C38:6
PC aa C38:3	PC ae C40:1
PC aa C38:4	PC ae C40:2
PC aa C38:5	PC ae C40:3
PC aa C38:6	PC ae C40:4
PC aa C40:1	PC ae C40:5
PC aa C40:2	PC ae C40:6
PC aa C40:3	PC ae C42:0
PC aa C40:4	PC ae C42:1
PC aa C40:5	PC ae C42:2
PC aa C40:6	PC ae C42:3
PC aa C42:0	PC ae C42:4
PC aa C42:1	PC ae C42:5
PC aa C42:2	PC ae C44:3
PC aa C42:4	PC ae C44:4
PC aa C42:5	PC ae C44:5
PC aa C42:6	PC ae C44:6
Sphingomyelins (15)
SM (OH) C14:1	SM (OH) C22:2
SM C16:0	SM C22:3
SM C16:1	SM C24:0
SM (OH) C16:1	SM C24:1
SM C18:0	SM (OH) C24:1
SM C18:1	SM C26:0
SM C20:2	SM C26:1
SM (OH) C22:1
Ceramides (28)
Cer(d16:1/18:0)	Cer(d18:1/24:0)
Cer(d16:1/20:0)	Cer(d18:1/24:1)
Cer(d16:1/22:0)	Cer(d18:1/25:0)
Cer(d16:1/23:0)	Cer(d18:1/26:0)
Cer(d16:1/24:0)	Cer(d18:1/26:1)
Cer(d18:1/14:0)	Cer(d18:2/14:0)
Cer(d18:1/16:0)	Cer(d18:2/16:0)
Cer(d18:1/18:0(OH))	Cer(d18:2/18:0)
Cer(d18:1/18:0)	Cer(d18:2/18:1)
Cer(d18:1/18:1)	Cer(d18:2/20:0)
Cer(d18:1/20:0(OH))	Cer(d18:2/22:0)
Cer(d18:1/20:0)	Cer(d18:2/23:0)
Cer(d18:1/22:0)	Cer(d18:2/24:0)
Cer(d18:1/23:0)	Cer(d18:2/24:1)
Dihydroceramides (8)
Cer(d18:0/18:0(OH))	Cer(d18:0/24:0)
Cer(d18:0/18:0)	Cer(d18:0/24:1)
Cer(d18:0/20:0)	Cer(d18:0/26:1(OH))
Cer(d18:0/22:0)	Cer(d18:0/26:1)
Hexosylceramides (19)
HexCer(d16:1/22:0)	HexCer(d18:1/24:1)
HexCer(d16:1/24:0)	HexCer(d18:1/26:0)
HexCer(d18:1/14:0)	HexCer(d18:1/26:1)
HexCer(d18:1/16:0)	HexCer(d18:2/16:0)
HexCer(d18:1/18:0)	HexCer(d18:2/18:0)
HexCer(d18:1/18:1)	HexCer(d18:2/20:0)
HexCer(d18:1/20:0)	HexCer(d18:2/22:0)
HexCer(d18:1/22:0)	HexCer(d18:2/23:0)
HexCer(d18:1/23:0)	HexCer(d18:2/24:0)
HexCer(d18:1/24:0)
Dihexosylceramides (9)
Hex2Cer(d18:1/14:0)	Hex2Cer(d18:1/24:0)
Hex2Cer(d18:1/16:0)	Hex2Cer(d18:1/24:1)
Hex2Cer(d18:1/18:0)	Hex2Cer(d18:1/26:0)
Hex2Cer(d18:1/20:0)	Hex2Cer(d18:1/26:1)
Hex2Cer(d18:1/22:0)
Trihexosylceramides (6)
Hex3Cer(d18:1/16:0)	Hex3Cer(d18:1/26:1)
Hex3Cer(d18:1/18:0)	Hex3Cer(d18:1/20:0)
Hex3Cer(d18:1/24:1)	Hex3Cer(d18:1/22:0)
Cholesteryl Esters (22)
CE(14:0)	CE(18:3)
CE(14:1)	CE(20:0)
CE(15:0)	CE(20:1)
CE(15:1)	CE(20:3)
CE(16:0)	CE(20:4)
CE(16:1)	CE(20:5)
CE(17:0)	CE(22:0)
CE(17:1)	CE(22:1)
CE(18:0)	CE(22:2)
CE(18:1)	CE(22:5)
CE(18:2)	CE(22:6)
Diglycerides (44)
DG(14:0_14:0)	DG(18:1_18:2)
DG(14:0_18:1)	DG(18:1_18:3)
DG(14:0_18:2)	DG(18:1_18:4)
DG(14:0_20:0)	DG(18:1_20:0)
DG(14:1_18:1)	DG(18:1_20:1)
DG(14:1_20:2)	DG(18:1_20:2)
DG(16:0_16:0)	DG(18:1_20:3)
DG(16:0_16:1)	DG(18:1_20:4)
DG(16:0_18:1)	DG(18:1_22:5)
DG(16:0_18:2)	DG(18:1_22:6)
DG(16:0_20:0)	DG(18:2_18:2)
DG(16:0_20:3)	DG(18:2_18:3)
DG(16:0_20:4)	DG(18:2_18:4)
DG(16:1_18:0)	DG(18:2_20:0)
DG(16:1_18:1)	DG(18:2_20:4)
DG(16:1_18:2)	DG(18:3_18:3)
DG(16:1_20:0)	DG(18:3_20:2)
DG(17:0_17:1)	DG(21:0_22:6)
DG(17:0_18:1)	DG(22:1_22:2)
DG(18:0_20:0)	DG-O(14:0_18:2)
DG(18:0_20:4)	DG-O(16:0_18:1)
DG(18:1_18:1)	DG-O(16:0_20:4)
Triglycerides (242)
TG(14:0_32:2)	TG(18:1_35:2)
TG(14:0_34:0)	TG(18:1_35:3)
TG(14:0_34:1)	TG(18:1_36:0)
TG(14:0_34:2)	TG(18:1_36:1)
TG(14:0_34:3)	TG(18:1_36:2)
TG(14:0_35:1)	TG(18:1_36:3)
TG(14:0_35:2)	TG(18:1_36:4)
TG(14:0_36:1)	TG(18:1_36:5)
TG(14:0_36:2)	TG(18:1_36:6)
TG(14:0_36:3)	TG(18:1_38:5)
TG(14:0_36:4)	TG(18:1_38:6)
TG(14:0_38:4)	TG(18:1_38:7)
TG(14:0_38:5)	TG(18:2_28:0)
TG(14:0_39:3)	TG(18:2_30:0)
TG(16:0_28:1)	TG(18:2_30:1)
TG(16:0_28:2)	TG(18:2_31:0)
TG(16:0_30:2)	TG(18:2_32:0)
TG(16:0_32:0)	TG(18:2_32:1)
TG(16:0_32:1)	TG(18:2_32:2)
TG(16:0_32:2)	TG(18:2_33:0)
TG(16:0_32:3)	TG(18:2_33:1)
TG(16:0_33:1)	TG(18:2_33:2)
TG(16:0_33:2)	TG(18:2_34:0)
TG(16:0_34:0)	TG(18:2_34:1)
TG(16:0_34:1)	TG(18:2_34:2)
TG(16:0_34:2)	TG(18:2_34:3)
TG(16:0_34:3)	TG(18:2_34:4)
TG(16:0_34:4)	TG(18:2_35:1)
TG(16:0_35:1)	TG(18:2_35:2)
TG(16:0_35:2)	TG(18:2_35:3)
TG(16:0_35:3)	TG(18:2_36:0)
TG(16:0_36:2)	TG(18:2_36:1)
TG(16:0_36:3)	TG(18:2_36:2)
TG(16:0_36:4)	TG(18:2_36:3)
TG(16:0_36:5)	TG(18:2_36:4)
TG(16:0_36:6)	TG(18:2_36:5)
TG(16:0_37:3)	TG(18:2_38:4)
TG(16:0_38:1)	TG(18:2_38:5)
TG(16:0_36:2)	TG(18:2_38:6)
TG(16:0_38:3)	TG(18:3_30:0)
TG(16:0_38:4)	TG(18:3_32:0)
TG(16:0_38:5)	TG(18:3_32:1)
TG(16:0_38:6)	TG(18:3_33:2)
TG(16:0_38:7)	TG(18:3_34:0)
TG(16:0_40:6)	TG(18:3_34:1)
TG(16:0_40:7)	TG(18:3_34:2)
TG(16:0_40:8)	TG(18:3_34:3)
TG(16:1_28:0)	TG(18:3_35:2)
TG(16:1_30:1)	TG(18:3_36:1)
TG(16:1_32:0)	TG(18:3_36:2)
TG(16:1_32:1)	TG(18:3_36:3)
TG(16:1_32:2)	TG(18:3_36:4)
TG(16:1_33:1)	TG(18:3_38:5)
TG(16:1_34:0)	TG(18:3_38:6)
TG(16:1_34:1)	TG(20:0_32:3)
TG(16:1_34:2)	TG(20:0_32:4)
TG(16:1_34:3)	TG(20:1_34:1)
TG(16:1_36:1)	TG(20:1_24:3)
TG(16:1_36:2)	TG(20:1_26:1)
TG(16:1_36:3)	TG(20:1_30:1)
TG(16:1_36:4)	TG(20:1_31:0)
TG(16:1_36:5)	TG(20:1_32:1)
TG(16:1_38:3)	TG(20:1_32:2)
TG(16:1_38:4)	TG(20:1_32:3)
TG(16:1_38:5)	TG(20:1_34:0)
TG(17:0_32:1)	TG(20:1_34:1)
TG(17:0_34:1)	TG(20:1_34:2)
TG(17:0_34:2)	TG(20:1_34:3)
TG(17:0_34:3)	TG(20:2_32:0)
TG(17:0_36:3)	TG(20:2_32:1)
TG(17:0_36:4)	TG(20:2_34:1)
TG(17:1_32:1)	TG(20:2_34:2)
TG(17:1_34:1)	TG(20:2_34:3)
TG(17:1_34:2)	TG(20:2_34:4)
TG(17:1_34:3)	TG(20:2_36:5)
TG(17:1_36:3)	TG(20:3_32:0)
TG(17:1_36:4)	TG(20:3_32:1)
TG(17:1_36:5)	TG(20:3_32:2)
TG(17:1_38:5)	TG(20:3_34:0)
TG(17:1_38:6)	TG(20:3_34:1)
TG(17:1_38:7)	TG(20:3_34:2)
TG(17:2_34:2)	TG(20:3_34:3)
TG(17:2_34:3)	TG(20:3_36:3)
TG(17:2_36:2)	TG(20:3_36:4)
TG(17:2_36:3)	TG(20:3_36:5)
TG(17:2_36:4)	TG(20:4_30:0)
TG(17:2_38:5)	TG(20:4_32:0)
TG(17:2_38:6)	TG(20:4_32:1)
TG(17:2_38:7)	TG(20:4_32:2)
TG(18:0_30:0)	TG(20:4_33:2)
TG(18:0_30:1)	TG(20:4_34:0)
TG(18:0_32:0)	TG(20:4_34:1)
TG(18:0_32:1)	TG(20:4_34:2)
TG(18:0_32:2)	TG(20:4_34:3)
TG(18:0_34:2)	TG(20:4_35:3)
TG(18:0_34:3)	TG(20:4_36:2)
TG(18:0_36:1)	TG(20:4_36:3)
TG(18:0_36:2)	TG(20:4_36:4)
TG(18:0_36:3)	TG(20:4_36:5)
TG(18:0_36:4)	TG(20:5_34:0)
TG(18:0_36:5)	TG(20:5_34:1)
TG(18:0_38:6)	TG(20:5_34:2)
TG(18:0_38:7)	TG(20:5_36:2)
TG(18:1_26:0)	TG(20:5_36:3)
TG(18:1_28:1)	TG(22:0_32:4)
TG(18:1_30:0)	TG(22:1_32:5)
TG(18:1_30:1)	TG(22:2_32:4)
TG(18:1_30:2)	TG(22:3_30:2)
TG(18:1_31:0)	TG(22:4_32:0)
TG(18:1_32:0)	TG(22:4_32:2)
TG(18:1_32:1)	TG(22:4_34:2)
TG(18:1_32:2)	TG(22:5_32:0)
TG(18:1_32:3)	TG(22:5_32:1)
TG(18:1_33:0)	TG(22:5_34:1)
TG(18:1_33:1)	TG(22:5_34:2)
TG(18:1_33:2)	TG(22:5_34:3)
TG(18:1_33:3)	TG(22:6_32:0)
TG(18:1_34:1)	TG(22:6_32:1)
TG(18:1_34:2)	TG(22:6_34:1)
TG(18:1_34:3)	TG(22:6_34:2)
TG(18:1_34:4)	TG(22:6_34:3)
